# Supplementary material for: Pyruvate Kinase M2 Upregulation Is Associated With Guillain–Barré Syndrome Risk and Immune Dysregulation: Insights From Mendelian Randomization and the Experimental Autoimmune Neuritis Model
Source: Brain Behav. 2026 Jul 31;16(8):e71632. doi: 10.1002/brb3.71632 (PMC13425601; doi:10.1002/brb3.71632)
Supplement: Supplementary file 3 — Supplementary Table: brb371632‐sup‐0003‐TablesS1‐S3.xlsx [file BRB3-16-e71632-s001.xlsx]

## Sheet: TableS1
	Table S1 PKM2 eQTLs related immnue cells
	GWAS Catalog Accession Number	Trait type	Panel	Statistical trait name	Trait	pvalue
	GCST90001395	Relative count	B cell	BC_Trait13	IgD+ CD38- %B cell	0.0121849973966433
	GCST90001401	Absolute count	B cell	BC_Trait20	IgD- CD27- AC	0.0270698573626326
	GCST90001404	Relative count	B cell	BC_Trait23	PB/PC %B cell	0.0372063926600095
	GCST90001420	Absolute count	B cell	BC_Trait4	IgD- CD38br AC	0.0306793545630929
	GCST90001433	Relative count	B cell	BC_Trait55	IgD- CD27- %lymphocyte	0.0370550318923787
	GCST90001476	Relative count	TBNK	f_MONO_Trait504	HLA DR++ monocyte %leukocyte	0.0400650367475605
	GCST90001485	Relative count	Treg	f_Treg_Trait508	CD39+ resting Treg % CD4 Treg	0.0237104395890188
	GCST90001495	Absolute count	Treg	f_Treg_Trait518	CD39+ secreting Treg AC	0.0160317643057572
	GCST90001505	Relative count	Treg	f_Treg_Trait534	CD25hi %CD4+	0.047256209162354
	GCST90001533	Relative count	Myeloid cell	MDSC_Trait9	Basophil %CD33dim HLA DR- CD66b-	0.0230347719399288
	GCST90001534	Absolute count	Maturation stages of T cell	MT_ry_Trait514	CD45RA- CD4+ AC	0.0281641074156388
	GCST90001540	Absolute count	Maturation stages of T cell	MT_Trait506	Naive CD4+ AC	0.00218448982972944
	GCST90001561	Relative count	Maturation stages of T cell	MT_Trait538	CD45RA+ CD8br %CD8br	0.0318026274231014
	GCST90001566	Absolute count	Maturation stages of T cell	MT_Trait545	Naive DN (CD4-CD8-) AC	0.0107987642804649
	GCST90001577	Absolute count	B cell	N_BC_Trait4	Transitional AC	0.0480845445159975
	GCST90001580	Absolute count	Monocyte	N_MONO_Trait503	CD14+ CD16+ monocyte AC	0.0443710493002595
	GCST90001607	Relative count	TBNK	TB_Trait517	CD8br %leukocyte	0.00911038848330323
	GCST90001644	Relative count	TBNK	TB_Trait565	B cell %lymphocyte	0.00479651897212315
	GCST90001651	Absolute count	TBNK	TB_Trait575	Granulocyte AC	0.0104395525082654
	GCST90001660	Absolute count	Treg	Treg_Trait514	CD39+ CD4+ AC	0.0052129634248983
	GCST90001670	Relative count	Treg	Treg_Trait585	CD39+ CD8br %T cell	0.045177344316926
	GCST90001672	Absolute count	Treg	Treg_Trait587	CD39+ CD8br AC	0.0142285926851537
	GCST90001707	MFI	B cell	Bcells.trait141	BAFF-R on IgD+ CD38- unsw mem	0.0438592663114295
	GCST90001771	MFI	B cell	Bcells.trait448	CD24 on memory B cell	0.00224587723099833
	GCST90001813	MFI	B cell	Bcells.trait641	CD38 on IgD+ CD38dim	0.026612939684216
	GCST90001877	MFI	Maturation stages of T cell	HVEM1000_150630.trait4	HVEM on naive CD4+	0.0187181818579239
	GCST90001882	MFI	Maturation stages of T cell	HVEM1000_150630.trait9	HVEM on CM CD8br	0.043864953415728
	GCST90001905	MFI	cDC	Blue.670.LP.cDC.trait3	CD86 on monocyte	0.0253799050268355
	GCST90001953	MFI	Myeloid cell	Blue.780.60.MDSC.trait4	CD33 on CD33dim HLA DR-	0.0462526265676059
	GCST90001963	Morphological parameter	cDC	FSC.cDC.trait2	FSC-A on myeloid DC	0.0480347012651424
	GCST90001969	Morphological parameter	TBNK	FSC.TBNK.trait11	FSC-A on NK	0.0176187416526202
	GCST90001971	Morphological parameter	TBNK	FSC.TBNK.trait2	FSC-A on lymphocyte	0.0453107223103623
	GCST90001979	MFI	Monocyte	mono.trait1	CD16 on CD14- CD16+ monocyte	0.0413814739282288
	GCST90001981	MFI	Monocyte	mono.trait11	CD40 on CD14+ CD16+ monocyte	0.000461109975233802
	GCST90001989	MFI	Monocyte	mono.trait22	CD40 on CD14- CD16+ monocyte	0.0352841328642693
	GCST90001994	MFI	Monocyte	mono.trait3	CX3CR1 on CD14- CD16-	0.0415967070862157
	GCST90002031	MFI	Treg	Red.660.20.Treg.trait3	CD39 on CD39+ secreting Treg	0.000799613461608601
	GCST90002032	MFI	Treg	Red.660.20.Treg.trait5	CD39 on CD39+ CD4+	0.0366374550705498
	GCST90002065	MFI	Treg	Red.780.60.Treg.trait4	CD4 on CD39+ resting Treg	0.0124557050629644
	GCST90002108	MFI	Myeloid cell	Violet.510.50.MDSC.trait3	HLA DR on CD33br HLA DR+ CD14-	0.0113224079124193
	GCST90002112	MFI	Myeloid cell	Violet.510.50.MDSC.trait7	HLA DR on CD33- HLA DR+	0.0466853150489734

## Sheet: TableS2
	Table S2 MR analyses of PKM2-related immune cell and GBS
	GWAS Catalog Accession Number	Panel	Trait	Method	OR(95%CI)	P
	GCST90001476	TBNK	HLA DR++ monocyte %leukocyte	IVW	0.661(0.502-0.871)	0.00325888
				MR-Egger	0.603(0.145-2.501)	0.536186
				Weighted-median	0.628(0.447-0.881)	0.00717884
				Simple mode	0.593(0.367-0.958)	0.0994872
				Weighted mode	0.622(0.448-0.863)	0.0469326
	GCST90001577	B cell	HLA DR on CD33- HLA DR+	IVW	0.706(0.544-0.917)	0.009
				MR-Egger	0.731(0.225-2.378)	0.639
				Weighted-median	0.703(0.513-0.964)	0.029
				Simple mode	0.701(0.473-1.039)	0.152
				Weighted mode	0.703(0.502-0.984)	0.109

## Sheet: TableS3
	Table S3 MR analyses of PKM2 methylation and GBS
	Target	Outcome	Method	OR (95%CI)	P	Q_pval	P_pleiotropy	P_MR PRESSO
	cg23893460	GBS	IVW	1.291(1.122-1.484)	< 0.001	0.372	0.905	0.546
			MR-Egger	1.144(0.819-1.599)	0.436	0.237
			Weighted-median	1.182(0.986-1.417)	0.069
			Simple mode	1.161(0.887-1.520)	0.285
	cg24327132	GBS	IVW	2.679(1.777-4.039)	< 0.001	0.967	0.568	0.973
			MR-Egger	3.486(1.343-9.050)	0.037	0.959
			Weighted-median	2.758(1.646-4.622)	< 0.001
			Simple mode	2.900(1.340-6.277)	0.027
	cg09485853	GBS	IVW	1.039(0.705-1.530)	0.848	0.964	0.317	0.958
			MR-Egger	3.119(0.432-22.531)	0.311	0.999
			Weighted-median	0.982(0.620-1.553)	0.937
			Simple mode	0.966(0.558-1.675)	0.907
	cg11028091	GBS	IVW	1.169(0.903-1.513)	0.237	0.988	0.146	0.981
			MR-Egger	3.045(0.894-10.377)	0.103	0.999
			Weighted-median	1.370(0.983-1.908)	0.063
			Simple mode	1.326(0.807-2.174)	0.285
